# Supplementary material for: Genome-wide survey of single-nucleotide polymorphisms reveals fine-scale population structure and signs of selection in the threatened Caribbean elkhorn coral, Acropora palmata
Source: PeerJ. 2017 Nov 21;5:e4077. doi: 10.7717/peerj.4077 (PMC5701561; doi:10.7717/peerj.4077)
Supplement: Data S1 — DD-Rad Tag reads of Acropora palmata used in the population genetic analyses. [file peerj-05-4077-s014.txt]

pop	sample	225_16	440_134	1225_100	1272_15	1349_112	1594_10	2108_31	2419_8	2592_106	2882_91	3320_81	4292_23	4782_52	4979_122	5429_139	5470_39	105203_59	67361_113	6026_125	6687_73	6973_120	7529_5	7929_79	69088_46	8687_84	69218_106	9162_127	9199_24	9592_107	70022_109	10208_53	10245_55	10269_19	11022_73	11728_139	12114_66	13582_27	13890_125	14034_122	14348_52	16570_70	16962_117	17458_25	74724_36	17824_28	17946_65	18608_19	18762_37
1	Bowtie2_on_F3_GGTTG.1_aligned_reads.bam	0	1	2	3	0	2	0	1	2	0	0	0	0	2	2	0	2	4	3	0	0	3	0	0	3	1	2	0	1	1	2	1	3	3	4	2	0	1	1	0	2	0	0	0	2	1	3	0
1	Bowtie2_on_F3_GGTTG.1_aligned_reads.bam	0	3	2	3	0	2	0	1	2	0	0	0	0	2	2	0	2	4	3	0	0	3	0	0	3	1	2	0	1	3	2	1	3	3	4	2	0	1	1	0	2	0	0	0	2	3	3	0
1	Bowtie2_on_F3_AACCA.1_aligned_reads.bam	2	3	2	3	0	2	3	1	2	2	1	2	2	2	2	2	2	3	0	2	0	3	2	1	3	1	0	3	0	0	2	1	0	1	0	2	0	1	0	2	2	1	1	2	2	0	3	1
1	Bowtie2_on_F3_AACCA.1_aligned_reads.bam	2	3	2	3	0	2	3	1	2	4	1	4	3	2	2	4	3	4	0	2	0	3	4	1	3	1	0	3	0	0	2	1	0	3	0	2	0	1	0	2	2	1	1	2	4	0	3	1
1	Bowtie2_on_F3_AGCTA.1_aligned_reads.bam	2	0	2	3	1	0	3	0	2	2	1	0	2	0	1	0	2	4	3	2	1	3	4	1	3	1	2	0	1	1	2	0	3	0	4	2	0	0	0	2	0	1	0	1	2	1	0	0
1	Bowtie2_on_F3_AGCTA.1_aligned_reads.bam	2	0	2	4	3	0	3	0	3	4	1	0	3	0	2	0	2	4	3	2	3	3	4	1	3	1	2	0	1	1	2	0	3	0	4	2	0	0	0	2	0	3	0	2	4	1	0	0
1	Bowtie2_on_F3_GCATG.1_aligned_reads.bam	2	3	0	0	0	0	3	1	2	2	1	0	0	0	0	0	2	0	3	0	0	0	2	0	0	0	2	0	0	0	0	0	0	0	0	0	3	1	0	0	0	0	0	0	0	0	3	0
1	Bowtie2_on_F3_GCATG.1_aligned_reads.bam	2	3	0	0	0	0	3	1	3	4	1	0	0	0	0	0	2	0	3	0	0	0	4	0	0	0	2	0	0	0	0	0	0	0	0	0	3	4	0	0	0	0	0	0	0	0	3	0
1	Bowtie2_on_F3_TGCAT.1_aligned_reads.bam	2	3	2	3	1	2	3	1	2	2	1	4	2	2	0	2	2	4	0	2	3	3	2	1	3	1	2	3	0	1	2	1	3	1	4	2	3	1	1	2	2	1	1	2	2	1	3	4
1	Bowtie2_on_F3_TGCAT.1_aligned_reads.bam	2	3	2	3	3	2	3	2	3	4	3	4	3	2	0	2	2	4	0	2	3	3	4	1	3	1	2	3	0	1	2	3	3	3	4	2	3	1	1	2	2	3	1	2	4	1	4	4
1	Bowtie2_on_F3_CAACC.1_aligned_reads.bam	0	3	2	3	3	2	3	1	2	0	0	4	2	2	2	2	2	4	3	2	0	3	4	1	3	1	0	3	1	1	2	1	3	1	2	0	3	1	0	2	2	3	1	2	0	1	3	4
1	Bowtie2_on_F3_CAACC.1_aligned_reads.bam	0	3	2	3	3	2	3	1	2	0	0	4	3	2	2	4	2	4	3	2	0	3	4	2	3	1	0	3	1	1	2	1	3	3	4	0	3	1	0	2	2	3	2	2	0	1	4	4
1	Bowtie2_on_F1_TGCAT.1_aligned_reads.bam	2	0	0	3	0	2	0	1	3	2	1	0	0	2	2	2	0	0	3	2	3	0	2	2	0	1	0	3	1	0	2	1	0	0	4	0	1	0	1	0	0	0	1	0	0	0	0	4
1	Bowtie2_on_F1_TGCAT.1_aligned_reads.bam	2	0	0	3	0	2	0	1	3	4	1	0	0	2	2	2	0	0	3	2	3	0	4	2	0	1	0	3	1	0	2	1	0	0	4	0	3	0	1	0	0	0	2	0	0	0	0	4
1	Bowtie2_on_F1_CAACC.1_aligned_reads.bam	2	0	2	0	1	0	3	1	0	4	1	4	2	2	2	2	2	4	3	0	3	0	2	2	3	1	2	1	1	1	0	0	3	1	4	2	3	1	1	2	4	1	1	2	0	0	3	0
1	Bowtie2_on_F1_CAACC.1_aligned_reads.bam	2	0	2	0	3	0	3	1	0	4	1	4	3	4	2	2	2	4	3	0	3	0	4	2	3	1	2	3	2	1	0	0	3	3	4	2	3	4	1	2	4	1	2	2	0	0	3	0
1	Bowtie2_on_F2_TGCAT.1_aligned_reads.bam	2	3	2	3	1	2	3	1	3	2	0	4	2	2	2	2	2	0	0	2	0	3	2	1	3	1	2	3	1	1	2	1	0	0	4	2	0	1	3	2	2	1	1	2	4	1	3	4
1	Bowtie2_on_F2_TGCAT.1_aligned_reads.bam	2	3	2	3	3	2	3	1	3	4	0	4	2	2	2	2	2	0	0	2	0	3	4	1	3	1	2	3	1	1	2	1	0	0	4	2	0	1	3	2	2	3	1	2	4	3	4	4
1	Bowtie2_on_F2_CAACC.1_aligned_reads.bam	2	3	2	3	3	2	3	0	0	2	1	2	2	2	2	2	2	3	3	2	0	3	2	1	3	1	1	3	0	1	2	1	3	1	2	2	3	0	1	2	2	3	1	2	2	1	3	4
1	Bowtie2_on_F2_CAACC.1_aligned_reads.bam	2	3	2	3	3	2	3	0	0	4	1	4	3	2	2	4	2	4	3	2	0	3	4	2	3	1	2	3	0	1	2	1	3	1	4	2	3	0	3	2	2	3	1	2	2	3	3	4
1	Bowtie2_on_F2_AGCTA.1_aligned_reads.bam	2	3	0	3	1	2	0	1	2	2	1	4	0	2	2	2	0	4	3	2	1	3	2	1	3	1	2	3	0	1	2	1	3	1	2	0	1	1	0	2	0	1	1	2	2	0	3	1
1	Bowtie2_on_F2_AGCTA.1_aligned_reads.bam	2	3	0	3	3	2	0	1	3	4	1	4	0	2	2	4	0	4	3	2	3	3	4	1	3	1	2	3	0	1	2	1	3	3	4	0	3	4	0	2	0	3	1	2	4	0	3	4
1	Bowtie2_on_F2_GCATG.1_aligned_reads.bam	0	0	2	0	3	2	3	1	2	2	0	4	2	0	2	2	0	4	0	0	3	0	0	0	0	1	0	0	1	0	0	0	3	0	0	2	0	0	1	0	0	3	0	0	0	1	0	0
1	Bowtie2_on_F2_GCATG.1_aligned_reads.bam	0	0	2	0	3	2	3	2	2	4	0	4	3	0	2	2	0	4	0	0	3	0	0	0	0	1	0	0	1	0	0	0	3	0	0	2	0	0	3	0	0	3	0	0	0	1	0	0
1	Bowtie2_on_F2_AACCA.1_aligned_reads.bam	2	3	0	0	3	2	3	1	0	2	1	4	2	2	2	0	2	4	3	2	3	3	2	1	1	1	2	0	0	1	0	0	2	3	0	0	1	1	1	2	2	1	0	1	0	0	3	1
1	Bowtie2_on_F2_AACCA.1_aligned_reads.bam	2	3	0	0	3	2	3	1	0	4	3	4	3	2	2	0	2	4	3	2	3	3	4	1	3	1	2	0	0	1	0	0	3	3	0	0	3	1	3	2	2	3	0	1	0	0	3	4
1	Bowtie2_on_F2_GGTTG.1_aligned_reads.bam	0	0	2	0	3	2	3	1	0	2	0	0	2	0	2	0	0	0	3	0	1	3	0	1	3	0	2	3	1	0	0	3	3	1	0	0	1	0	0	2	0	0	0	0	2	1	0	1
1	Bowtie2_on_F2_GGTTG.1_aligned_reads.bam	0	0	2	0	3	2	3	1	0	4	0	0	2	0	2	0	0	0	3	0	3	3	0	1	3	0	2	3	1	0	0	3	3	3	0	0	3	0	0	2	0	0	0	0	2	1	0	4
1	Bowtie2_on_F1_GGTTG.1_aligned_reads.bam	0	3	0	3	1	2	1	1	2	2	1	2	0	2	2	2	2	4	3	2	3	3	2	1	3	1	0	3	0	1	2	0	3	0	4	2	1	1	1	2	2	1	1	2	0	1	3	4
1	Bowtie2_on_F1_GGTTG.1_aligned_reads.bam	0	3	0	3	1	2	3	2	2	4	1	4	0	4	2	2	2	4	3	2	3	3	4	2	3	1	0	3	0	1	2	0	3	0	4	2	1	1	1	2	4	3	2	2	0	3	3	4
1	Bowtie2_on_F1_AGCTA.1_aligned_reads.bam	2	0	0	0	0	2	3	0	0	2	0	4	0	2	2	0	2	0	0	0	3	3	2	0	3	0	2	0	1	0	2	0	3	0	4	0	0	1	0	2	4	1	0	2	2	1	0	0
1	Bowtie2_on_F1_AGCTA.1_aligned_reads.bam	2	0	0	0	0	2	3	0	0	4	0	4	0	2	2	0	2	0	0	0	3	3	4	0	3	0	2	0	2	0	2	0	3	0	4	0	0	1	0	2	4	3	0	2	2	3	0	0
1	Bowtie2_on_F1_GCATG.1_aligned_reads.bam	0	0	2	0	1	0	3	1	2	2	0	0	2	2	0	2	3	0	0	2	0	3	2	0	1	0	2	3	1	1	2	1	3	1	0	2	1	0	1	2	0	0	1	0	2	1	3	0
1	Bowtie2_on_F1_GCATG.1_aligned_reads.bam	0	0	2	0	3	0	3	2	2	4	0	0	3	2	0	2	3	0	0	2	0	3	4	0	3	0	2	3	1	1	2	1	3	3	0	2	3	0	1	2	0	0	2	0	2	1	3	0
1	Bowtie2_on_F1_AACCA.1_aligned_reads.bam	2	3	2	4	1	2	1	1	2	2	1	4	2	2	2	2	2	0	3	2	3	3	2	1	0	1	0	3	1	1	2	1	3	1	4	2	1	1	3	2	2	1	1	1	2	1	3	4
1	Bowtie2_on_F1_AACCA.1_aligned_reads.bam	2	3	2	4	3	2	3	2	2	4	1	4	2	4	2	4	3	0	3	2	3	3	4	1	0	1	0	3	1	1	4	1	3	3	4	2	1	1	3	2	2	1	1	2	2	1	4	4
2	Bowtie2_on_B3_GCATG.1_aligned_reads.bam	2	3	2	3	3	2	1	0	2	2	0	2	2	0	1	0	2	0	3	2	3	3	4	1	3	0	2	3	0	1	2	0	3	3	4	0	3	1	1	2	0	3	1	2	2	1	3	4
2	Bowtie2_on_B3_GCATG.1_aligned_reads.bam	2	3	2	3	3	2	3	0	2	4	0	2	3	0	2	0	2	0	3	3	3	3	4	1	3	0	2	3	0	1	2	0	3	3	4	0	3	1	1	2	0	3	1	2	2	1	3	4
2	Bowtie2_on_B3_AACCA.1_aligned_reads.bam	2	3	2	0	1	2	3	1	2	2	1	4	2	0	0	2	2	4	3	2	3	3	2	1	0	0	2	3	0	1	0	1	3	1	4	2	0	4	1	2	2	1	0	1	2	1	3	4
2	Bowtie2_on_B3_AACCA.1_aligned_reads.bam	2	3	2	0	3	4	3	1	2	4	1	4	3	0	0	2	2	4	3	2	3	3	4	1	0	0	2	3	0	1	0	1	3	3	4	2	0	4	1	2	2	3	0	2	2	3	3	4
2	Bowtie2_on_B2_TGCAT.1_aligned_reads.bam	2	3	2	3	1	2	3	1	2	2	1	4	2	2	2	2	0	0	0	2	3	3	2	1	3	1	0	1	1	1	2	1	3	1	0	2	3	0	0	2	0	0	1	2	2	0	3	1
2	Bowtie2_on_B2_TGCAT.1_aligned_reads.bam	2	3	2	4	1	2	3	1	3	4	1	4	2	4	2	2	0	0	0	3	3	3	4	1	3	1	0	3	1	1	2	3	3	3	0	2	3	0	0	2	0	0	1	2	2	0	3	4
2	Bowtie2_on_B2_CAACC.1_aligned_reads.bam	2	0	1	3	1	2	3	1	2	0	1	4	2	2	2	2	2	4	0	2	3	3	2	0	3	1	0	1	1	1	2	1	3	0	0	2	1	1	1	0	0	1	1	0	2	1	0	0
2	Bowtie2_on_B2_CAACC.1_aligned_reads.bam	4	0	2	3	3	2	3	1	2	0	1	4	2	2	2	2	2	4	0	2	3	3	2	0	3	1	0	3	2	1	2	3	3	0	0	2	1	1	3	0	0	3	1	0	2	3	0	0
2	Bowtie2_on_B2_GGTTG.1_aligned_reads.bam	0	3	2	4	0	0	3	1	2	2	0	4	0	2	2	2	2	0	0	0	3	3	2	1	3	0	2	1	1	0	2	1	3	0	4	0	3	4	0	2	0	0	0	0	2	1	0	0
2	Bowtie2_on_B2_GGTTG.1_aligned_reads.bam	0	3	2	4	0	0	3	1	3	4	0	4	0	2	2	2	2	0	0	0	3	3	4	1	3	0	2	3	2	0	2	1	3	0	4	0	3	4	0	2	0	0	0	0	4	3	0	0
2	Bowtie2_on_B2_AGCTA.1_aligned_reads.bam	2	3	0	3	1	2	1	1	2	0	1	4	2	0	1	2	2	4	3	2	3	3	2	0	0	0	2	3	1	1	2	1	3	0	0	0	3	1	1	2	2	3	1	2	2	1	3	1
2	Bowtie2_on_B2_AGCTA.1_aligned_reads.bam	2	3	0	4	1	2	3	1	2	0	1	4	3	0	2	2	2	4	3	2	3	3	4	0	0	0	2	3	1	1	2	3	3	0	0	0	3	1	3	2	2	3	1	2	2	1	3	1
2	Bowtie2_on_B2_GCATG.1_aligned_reads.bam	0	0	2	3	1	0	3	1	2	2	0	4	0	2	2	0	0	3	2	0	3	3	2	1	3	1	2	3	0	0	0	1	2	1	4	0	3	0	3	2	2	3	1	0	0	0	3	0
2	Bowtie2_on_B2_GCATG.1_aligned_reads.bam	0	0	2	3	1	0	3	1	3	4	0	4	0	2	2	0	0	3	3	0	3	3	4	1	3	1	2	3	0	0	0	1	3	1	4	0	3	0	3	2	2	3	1	0	0	0	3	0
2	Bowtie2_on_B2_AACCA.1_aligned_reads.bam	2	3	2	3	1	2	0	0	2	0	1	2	0	0	0	2	2	3	0	0	3	1	2	1	3	1	1	3	1	1	0	1	3	1	4	2	3	1	3	2	2	3	1	2	2	1	3	0
2	Bowtie2_on_B2_AACCA.1_aligned_reads.bam	2	3	2	4	1	2	0	0	2	0	1	2	0	0	0	2	2	4	0	0	3	3	4	1	3	1	2	3	1	1	0	1	3	3	4	2	3	1	3	2	2	3	1	2	2	1	3	0
2	Bowtie2_on_B3_GGTTG.1_aligned_reads.bam	2	3	2	3	1	2	3	1	2	2	1	4	0	2	2	0	0	3	3	2	0	0	0	1	0	1	2	1	1	1	0	0	0	1	4	2	0	1	1	2	2	1	1	0	0	1	3	4
2	Bowtie2_on_B3_GGTTG.1_aligned_reads.bam	2	3	2	3	1	2	3	1	2	4	1	4	0	4	2	0	0	4	3	3	0	0	0	1	0	1	2	3	1	1	0	0	0	3	4	2	0	4	1	2	2	3	1	0	0	1	3	4
2	Bowtie2_on_B3_TGCAT.1_aligned_reads.bam	2	3	2	3	0	2	3	1	2	0	1	4	0	2	2	0	2	4	2	2	3	0	2	1	0	1	2	1	0	1	2	1	0	3	2	0	1	1	1	2	2	0	1	2	2	1	3	0
2	Bowtie2_on_B3_TGCAT.1_aligned_reads.bam	2	3	2	4	0	2	3	1	2	0	1	4	0	2	2	0	2	4	3	2	3	0	4	1	0	1	2	3	0	1	2	3	0	3	4	0	3	1	1	2	2	0	1	2	2	1	3	0
2	Bowtie2_on_B3_CAACC.1_aligned_reads.bam	2	1	2	3	0	2	3	0	2	2	0	4	2	2	2	2	2	4	3	2	1	3	2	0	1	1	0	3	1	1	2	1	3	1	4	2	3	1	1	2	2	1	1	2	0	0	3	4
2	Bowtie2_on_B3_CAACC.1_aligned_reads.bam	2	3	2	3	0	2	3	0	3	4	0	4	3	2	2	2	2	4	3	3	3	3	4	0	3	1	0	3	1	1	2	1	3	3	4	2	3	1	3	2	2	3	1	2	0	0	3	4
2	Bowtie2_on_B1_TGCAT.1_aligned_reads.bam	2	3	2	3	0	2	0	1	0	2	1	4	0	0	2	2	2	4	2	0	1	3	2	1	3	1	1	3	0	1	2	1	2	1	4	0	0	1	0	2	2	3	1	2	0	1	3	1
2	Bowtie2_on_B1_TGCAT.1_aligned_reads.bam	2	3	2	4	0	2	0	1	0	4	1	4	0	0	2	2	2	4	3	0	3	3	4	1	3	1	2	3	0	3	2	3	3	1	4	0	0	1	0	2	2	3	1	2	0	1	3	1
2	Bowtie2_on_B1_CAACC.1_aligned_reads.bam	2	3	2	3	0	2	3	0	2	2	1	4	3	0	2	0	0	0	3	2	3	3	0	1	3	1	1	1	1	1	2	1	0	0	4	2	3	1	1	2	2	1	1	1	2	1	3	4
2	Bowtie2_on_B1_CAACC.1_aligned_reads.bam	2	3	2	3	0	2	3	0	2	4	1	4	3	0	2	0	0	0	3	2	3	3	0	1	3	1	2	3	1	1	2	1	0	0	4	2	3	4	1	4	2	1	1	2	2	3	3	4
2	Bowtie2_on_B1_GGTTG.1_aligned_reads.bam	0	1	2	3	1	2	3	1	2	0	1	4	2	0	2	2	2	3	0	2	3	0	2	1	3	0	2	3	1	1	2	1	3	0	0	2	3	1	1	2	2	3	1	2	0	1	0	4
2	Bowtie2_on_B1_GGTTG.1_aligned_reads.bam	0	3	2	3	1	2	3	1	3	0	1	4	3	0	2	2	2	4	0	2	3	0	4	1	3	0	2	3	1	1	2	1	3	0	0	2	3	1	1	2	2	3	1	2	0	1	0	4
2	Bowtie2_on_B1_AGCTA.1_aligned_reads.bam	2	3	2	3	3	2	1	1	2	2	0	4	2	2	2	0	2	4	2	2	3	3	2	1	3	1	2	3	1	1	0	0	3	0	0	2	0	1	0	2	2	3	0	2	2	1	0	4
2	Bowtie2_on_B1_AGCTA.1_aligned_reads.bam	4	3	2	4	3	2	3	2	2	4	0	4	3	2	2	0	2	4	3	2	3	3	4	1	3	1	2	3	1	1	0	0	3	0	0	2	0	4	0	2	2	3	0	2	2	1	0	4
2	Bowtie2_on_B1_GCATG.1_aligned_reads.bam	0	3	2	0	0	2	0	1	3	2	0	4	2	2	2	2	2	4	3	2	3	0	2	0	3	0	2	1	0	0	2	1	3	1	4	2	3	1	1	2	2	0	1	0	0	1	0	0
2	Bowtie2_on_B1_GCATG.1_aligned_reads.bam	0	3	2	0	0	2	0	1	3	4	0	4	3	2	2	2	3	4	3	2	3	0	4	0	3	0	2	3	0	0	2	1	3	3	4	2	3	4	3	2	2	0	1	0	0	1	0	0
2	Bowtie2_on_B1_AACCA.1_aligned_reads.bam	2	3	2	3	1	2	3	1	3	2	1	4	2	2	2	2	0	0	0	2	0	3	0	0	3	0	2	3	1	0	2	1	3	1	4	0	3	4	1	2	2	3	1	0	2	1	3	4
2	Bowtie2_on_B1_AACCA.1_aligned_reads.bam	2	3	2	3	1	2	3	2	3	4	3	4	2	2	2	2	0	0	0	2	0	3	0	0	3	0	2	3	1	0	4	1	3	3	4	0	3	4	3	2	4	3	1	0	2	3	3	4
2	Bowtie2_on_B3_AGCTA.1_aligned_reads.bam	2	3	2	3	0	2	0	1	2	2	1	4	0	2	2	2	2	3	2	2	0	3	2	0	3	1	2	3	0	1	2	0	3	3	4	2	3	1	1	2	2	3	1	2	2	1	3	1
2	Bowtie2_on_B3_AGCTA.1_aligned_reads.bam	2	3	2	4	0	2	0	2	2	4	1	4	0	4	2	2	3	4	3	2	0	3	4	0	3	2	2	3	0	1	2	0	3	3	4	2	3	4	1	2	4	3	1	2	2	1	3	4
3	Bowtie2_on_P1_TGCAT.1_aligned_reads.bam	2	3	0	0	0	0	3	1	2	2	0	2	0	0	2	0	0	4	3	0	0	0	2	0	3	0	2	1	1	0	2	0	2	1	0	2	0	1	3	2	0	3	1	0	2	1	0	1
3	Bowtie2_on_P1_TGCAT.1_aligned_reads.bam	4	3	0	0	0	0	3	1	2	4	0	2	0	0	2	0	0	4	3	0	0	0	2	0	3	0	2	1	1	0	2	0	2	1	0	2	0	1	3	2	0	3	1	0	2	1	0	1
3	Bowtie2_on_P1_CAACC.1_aligned_reads.bam	2	3	2	3	1	2	0	1	2	2	1	4	2	2	2	2	2	4	3	3	1	3	2	1	0	1	2	0	1	1	0	0	3	1	4	2	3	1	1	4	2	3	1	2	2	1	3	0
3	Bowtie2_on_P1_CAACC.1_aligned_reads.bam	2	3	2	4	3	2	0	1	2	4	1	4	2	2	2	2	2	4	3	3	3	3	4	1	0	2	2	0	2	3	0	0	3	1	4	2	3	4	1	4	2	3	2	2	2	1	3	0
3	Bowtie2_on_P1_GGTTG.1_aligned_reads.bam	0	0	2	0	0	2	0	1	0	0	0	0	0	2	0	0	2	0	0	0	3	0	0	0	1	0	2	0	1	0	0	0	0	0	0	0	0	1	0	0	0	0	0	0	0	1	0	0
3	Bowtie2_on_P1_GGTTG.1_aligned_reads.bam	0	0	2	0	0	4	0	1	0	0	0	0	0	2	0	0	3	0	0	0	3	0	0	0	3	0	2	0	1	0	0	0	0	0	0	0	0	1	0	0	0	0	0	0	0	1	0	0
3	Bowtie2_on_P1_AGCTA.1_aligned_reads.bam	2	3	1	3	1	2	3	1	0	2	1	4	2	2	0	2	2	4	0	2	0	3	2	1	3	1	2	1	1	1	2	1	3	1	4	2	3	1	3	2	2	3	1	2	2	1	3	1
3	Bowtie2_on_P1_AGCTA.1_aligned_reads.bam	2	3	2	3	3	2	3	1	0	4	1	4	3	2	0	2	2	4	0	2	0	3	4	1	3	1	2	3	2	1	4	1	3	1	4	2	3	1	3	4	2	3	1	2	2	1	3	4
3	Bowtie2_on_P1_GCATG.1_aligned_reads.bam	2	3	1	4	1	2	3	1	0	2	1	2	2	2	2	2	2	4	3	2	1	3	2	1	1	0	2	1	1	1	0	1	2	1	4	2	1	1	1	2	2	3	1	1	2	1	3	1
3	Bowtie2_on_P1_GCATG.1_aligned_reads.bam	2	3	2	4	1	4	3	1	0	4	1	4	3	2	2	2	2	4	3	2	3	3	4	2	3	0	2	3	1	1	0	3	3	1	4	4	3	1	1	2	4	3	1	2	2	1	3	1
3	Bowtie2_on_P1_AACCA.1_aligned_reads.bam	0	0	0	0	0	0	0	0	2	0	0	0	2	0	0	0	0	0	0	0	0	0	0	0	0	1	0	0	1	0	0	0	0	0	0	0	0	0	0	0	0	0	0	0	0	0	0	0
3	Bowtie2_on_P1_AACCA.1_aligned_reads.bam	0	0	0	0	0	0	0	0	2	0	0	0	3	0	0	0	0	0	0	0	0	0	0	0	0	1	0	0	1	0	0	0	0	0	0	0	0	0	0	0	0	0	0	0	0	0	0	0
3	Bowtie2_on_P2_GCATG.1_aligned_reads.bam	2	3	2	3	1	2	3	0	2	2	1	4	0	2	0	2	2	4	2	2	0	3	2	1	3	1	2	1	1	1	2	1	3	1	4	0	3	1	1	4	2	3	1	2	2	1	3	1
3	Bowtie2_on_P2_GCATG.1_aligned_reads.bam	2	3	2	3	1	2	3	0	2	4	1	4	0	2	0	2	2	4	3	3	0	3	4	2	3	1	2	3	1	1	2	3	3	1	4	0	3	4	1	4	2	3	1	2	2	1	3	4
3	Bowtie2_on_P2_AACCA.1_aligned_reads.bam	0	3	2	3	3	2	3	1	0	2	1	0	0	2	2	2	2	4	3	2	3	3	2	1	0	1	2	3	1	3	2	1	3	1	4	2	3	1	1	2	2	3	1	0	2	1	3	1
3	Bowtie2_on_P2_AACCA.1_aligned_reads.bam	0	3	2	3	3	2	3	1	0	4	1	0	0	2	2	2	2	4	3	2	3	3	4	1	0	1	2	3	2	3	2	1	3	3	4	2	3	1	1	4	2	3	1	0	2	1	4	4
3	Bowtie2_on_P2_TGCAT.1_aligned_reads.bam	0	0	2	0	0	0	3	1	2	0	0	0	0	0	0	0	0	0	0	0	0	0	0	0	0	0	0	3	0	0	0	0	0	0	0	0	0	0	0	0	0	0	0	0	0	0	0	0
3	Bowtie2_on_P2_TGCAT.1_aligned_reads.bam	0	0	2	0	0	0	3	1	2	0	0	0	0	0	0	0	0	0	0	0	0	0	0	0	0	0	0	3	0	0	0	0	0	0	0	0	0	0	0	0	0	0	0	0	0	0	0	0
3	Bowtie2_on_P2_CAACC.1_aligned_reads.bam	0	1	2	3	1	2	3	1	0	2	1	2	2	2	2	2	2	4	0	2	3	3	2	1	3	1	2	1	0	1	2	1	3	0	4	2	3	1	1	2	2	1	1	2	2	1	3	1
3	Bowtie2_on_P2_CAACC.1_aligned_reads.bam	0	3	2	3	1	2	3	1	0	4	1	2	3	2	2	2	2	4	0	3	3	3	4	2	3	1	2	3	0	1	2	3	3	0	4	4	3	1	3	2	2	3	1	2	2	1	3	4
3	Bowtie2_on_P2_GGTTG.1_aligned_reads.bam	2	3	2	3	1	2	3	1	0	2	1	2	2	2	1	2	2	4	3	3	3	1	2	1	3	1	2	3	1	1	2	1	3	3	4	2	3	1	1	2	2	3	1	2	2	1	3	1
3	Bowtie2_on_P2_GGTTG.1_aligned_reads.bam	2	3	2	3	3	2	3	1	0	4	1	4	3	4	2	4	2	4	3	3	3	3	4	1	3	1	2	3	1	1	2	1	3	3	4	2	3	1	3	2	2	3	1	2	2	1	3	4
3	Bowtie2_on_P2_AGCTA.1_aligned_reads.bam	2	0	2	3	1	0	1	1	2	2	1	4	2	0	2	0	0	0	3	0	3	3	0	1	3	1	2	1	0	0	2	1	3	3	4	2	3	1	3	0	2	0	0	0	2	1	3	0
3	Bowtie2_on_P2_AGCTA.1_aligned_reads.bam	2	0	2	4	1	0	3	1	3	4	1	4	3	0	2	0	0	0	3	0	3	3	0	1	3	1	2	3	0	0	2	3	3	3	4	2	3	1	3	0	2	0	0	0	2	3	3	0
3	Bowtie2_on_P3_TGCAT.1_aligned_reads.bam	2	3	1	3	1	2	3	1	2	2	1	2	0	2	1	2	2	3	2	2	3	1	2	1	1	1	2	3	0	1	2	1	3	3	2	2	3	1	1	2	2	3	1	2	2	0	3	1
3	Bowtie2_on_P3_TGCAT.1_aligned_reads.bam	2	3	2	4	1	2	3	1	2	4	1	2	0	2	2	2	2	3	3	2	3	3	4	1	3	1	2	3	0	1	2	1	3	3	4	2	3	4	3	2	2	3	1	2	4	0	3	1
3	Bowtie2_on_P3_CAACC.1_aligned_reads.bam	2	3	2	3	1	2	0	1	2	2	1	2	2	2	2	2	2	4	3	2	3	3	2	1	3	1	2	1	1	1	2	1	3	0	2	2	3	1	3	2	2	3	1	2	2	0	3	1
3	Bowtie2_on_P3_CAACC.1_aligned_reads.bam	2	3	2	3	3	2	0	1	3	4	1	2	3	2	2	2	2	4	3	3	3	3	4	1	3	1	2	1	1	1	2	1	3	0	4	4	3	1	3	2	2	3	1	2	4	0	3	4
3	Bowtie2_on_P3_GGTTG.1_aligned_reads.bam	0	0	0	0	0	0	3	0	0	0	0	0	0	0	0	0	0	0	0	0	0	0	0	0	0	0	0	0	0	0	0	0	0	1	0	0	0	1	0	0	0	0	0	0	0	0	0	0
3	Bowtie2_on_P3_GGTTG.1_aligned_reads.bam	0	0	0	0	0	0	3	0	0	0	0	0	0	0	0	0	0	0	0	0	0	0	0	0	0	0	0	0	0	0	0	0	0	1	0	0	0	1	0	0	0	0	0	0	0	0	0	0
3	Bowtie2_on_P3_AGCTA.1_aligned_reads.bam	2	3	2	3	1	2	0	1	2	2	1	2	2	0	2	2	2	3	3	2	3	3	2	1	0	1	2	1	1	1	2	1	3	1	4	2	3	1	1	2	2	3	1	2	2	0	3	0
3	Bowtie2_on_P3_AGCTA.1_aligned_reads.bam	4	3	2	3	3	2	0	1	2	4	1	4	3	0	2	2	2	4	3	3	3	3	4	1	0	1	2	1	1	1	2	1	3	3	4	2	3	1	3	2	2	3	1	2	2	0	3	0
3	Bowtie2_on_P3_GCATG.1_aligned_reads.bam	0	0	0	0	0	2	3	0	2	2	0	0	2	2	2	2	0	0	3	3	3	0	2	1	1	1	0	3	1	0	2	0	0	0	0	0	0	0	0	0	0	0	0	1	0	0	0	1
3	Bowtie2_on_P3_GCATG.1_aligned_reads.bam	0	0	0	0	0	2	3	0	2	4	0	0	3	2	2	2	0	0	3	3	3	0	4	1	3	2	0	3	1	0	2	0	0	0	0	0	0	0	0	0	0	0	0	1	0	0	0	1
3	Bowtie2_on_P3_AACCA.1_aligned_reads.bam	2	0	2	0	1	2	3	1	2	2	0	4	2	2	0	2	2	0	3	2	0	1	0	1	3	0	0	3	1	1	2	1	0	1	0	2	0	0	0	0	0	0	0	2	0	1	0	1
3	Bowtie2_on_P3_AACCA.1_aligned_reads.bam	2	0	2	0	1	4	3	1	3	4	0	4	3	2	0	2	2	0	3	2	0	3	0	1	3	0	0	3	1	1	2	1	0	1	0	2	0	0	0	0	0	0	0	2	0	1	0	1
4	Bowtie2_on_U1_TGCAT.1_aligned_reads.bam	2	3	1	0	1	2	1	1	2	2	1	2	0	2	2	0	2	3	3	0	3	3	2	0	3	1	2	3	0	1	2	1	3	1	0	2	1	0	0	0	4	3	0	1	0	1	3	1
4	Bowtie2_on_U1_TGCAT.1_aligned_reads.bam	2	3	2	0	3	2	3	1	2	4	1	4	0	2	2	0	2	4	3	0	3	3	4	0	3	2	2	3	0	1	2	1	3	3	0	4	3	0	0	0	4	3	0	2	0	3	4	4
4	Bowtie2_on_U1_CAACC.1_aligned_reads.bam	2	3	0	0	1	2	0	1	2	0	1	0	2	2	0	2	2	4	3	2	3	3	2	0	3	1	2	3	1	1	2	1	3	1	4	2	3	0	1	0	2	3	1	2	2	0	0	1
4	Bowtie2_on_U1_CAACC.1_aligned_reads.bam	2	3	0	0	1	4	0	1	2	0	1	0	3	2	0	2	2	4	3	3	3	3	4	0	3	2	2	3	1	3	4	1	3	1	4	4	3	0	1	0	2	3	1	2	2	0	0	4
4	Bowtie2_on_U1_GGTTG.1_aligned_reads.bam	0	0	0	0	0	0	0	0	0	0	0	0	0	2	0	0	0	0	0	0	0	0	0	0	0	0	0	0	0	0	0	0	3	0	0	0	0	0	0	0	0	0	0	0	0	0	0	0
4	Bowtie2_on_U1_GGTTG.1_aligned_reads.bam	0	0	0	0	0	0	0	0	0	0	0	0	0	4	0	0	0	0	0	0	0	0	0	0	0	0	0	0	0	0	0	0	3	0	0	0	0	0	0	0	0	0	0	0	0	0	0	0
4	Bowtie2_on_U1_AGCTA.1_aligned_reads.bam	2	3	2	0	1	2	3	1	2	2	1	4	0	2	0	2	0	4	3	2	3	3	2	1	0	0	1	1	1	1	2	3	3	1	4	0	1	0	1	2	2	0	1	2	2	1	3	1
4	Bowtie2_on_U1_AGCTA.1_aligned_reads.bam	2	3	2	0	3	2	3	1	2	4	1	4	0	2	0	2	0	4	3	2	3	3	4	1	0	0	2	1	1	1	2	3	3	1	4	0	3	0	1	2	2	0	1	2	2	1	3	1
4	Bowtie2_on_U1_GCATG.1_aligned_reads.bam	2	1	2	3	1	2	0	1	0	2	1	4	2	2	2	2	2	4	3	2	3	3	2	1	3	1	0	0	1	1	2	1	3	1	4	2	1	1	1	2	2	3	1	2	2	0	3	1
4	Bowtie2_on_U1_GCATG.1_aligned_reads.bam	2	3	2	4	3	2	0	1	0	4	1	4	2	2	2	2	2	4	3	2	3	3	4	1	3	1	0	0	1	1	2	1	3	1	4	2	3	1	1	4	2	3	1	2	2	0	3	1
4	Bowtie2_on_U1_AACCA.1_aligned_reads.bam	0	1	2	3	3	2	3	0	2	2	1	4	0	2	0	0	2	4	0	2	0	0	2	1	3	1	2	3	0	1	2	1	3	3	4	2	1	1	0	0	0	3	0	0	0	1	3	1
4	Bowtie2_on_U1_AACCA.1_aligned_reads.bam	0	1	2	4	3	2	3	0	2	4	1	4	0	2	0	0	2	4	0	3	0	0	4	1	3	1	2	3	0	1	2	3	3	3	4	2	3	1	0	0	0	3	0	0	0	1	3	4
4	Bowtie2_on_U2_TGCAT.1_aligned_reads.bam	0	3	2	0	0	2	3	1	2	2	0	0	2	2	2	2	2	4	3	0	1	3	2	1	3	0	2	0	1	0	2	1	3	1	0	2	0	1	0	2	2	0	1	0	0	1	0	1
4	Bowtie2_on_U2_TGCAT.1_aligned_reads.bam	0	3	2	0	0	2	3	1	2	4	0	0	3	2	2	2	2	4	3	0	3	3	4	1	3	0	2	0	1	0	2	1	3	1	0	4	0	1	0	2	2	0	1	0	0	1	0	4
4	Bowtie2_on_U2_CAACC.1_aligned_reads.bam	2	3	1	3	1	2	3	1	2	2	1	2	2	2	0	0	2	3	0	2	0	0	2	1	1	1	2	0	1	1	0	1	3	1	4	2	3	1	1	2	0	3	0	1	2	1	3	1
4	Bowtie2_on_U2_CAACC.1_aligned_reads.bam	2	3	2	3	1	2	3	1	2	4	1	4	2	2	0	0	2	4	0	3	0	0	4	2	3	1	2	0	1	1	0	1	3	3	4	2	3	4	1	2	0	3	0	1	2	1	3	4
4	Bowtie2_on_U2_GGTTG.1_aligned_reads.bam	0	3	0	3	0	2	0	1	2	0	1	0	2	2	2	2	0	0	0	0	1	3	2	0	0	1	1	3	0	0	2	1	3	0	0	2	0	0	1	2	0	0	1	0	0	0	3	0
4	Bowtie2_on_U2_GGTTG.1_aligned_reads.bam	0	3	0	3	0	2	0	2	2	0	1	0	3	2	2	2	0	0	0	0	3	3	4	0	0	1	2	3	0	0	2	3	3	0	0	2	0	0	3	2	0	0	1	0	0	0	3	0
4	Bowtie2_on_U2_AGCTA.1_aligned_reads.bam	2	0	2	3	0	2	3	1	2	2	1	0	2	2	2	2	2	4	3	2	0	0	2	1	0	1	0	1	0	1	0	1	3	1	4	2	3	0	1	2	2	3	1	2	2	1	3	1
4	Bowtie2_on_U2_AGCTA.1_aligned_reads.bam	2	0	2	3	0	2	3	1	2	4	1	0	3	2	2	2	2	4	3	2	0	0	4	1	0	1	0	1	0	3	0	1	3	3	4	2	3	0	1	2	2	3	1	2	2	3	3	1
4	Bowtie2_on_U2_GCATG.1_aligned_reads.bam	2	3	2	3	0	2	0	0	2	0	1	2	0	2	2	2	2	4	3	2	0	0	2	1	3	1	2	3	1	1	2	0	3	1	4	0	0	1	1	2	0	0	1	1	0	0	3	0
4	Bowtie2_on_U2_GCATG.1_aligned_reads.bam	2	3	2	3	0	2	0	0	2	0	3	4	0	2	2	2	2	4	3	3	0	0	4	1	3	1	2	3	1	1	2	0	3	1	4	0	0	1	1	2	0	0	1	2	0	0	3	0
4	Bowtie2_on_U2_AACCA.1_aligned_reads.bam	2	3	0	4	0	2	3	1	2	2	1	2	0	0	2	2	2	0	3	2	3	0	2	0	0	1	2	1	1	0	2	0	3	3	4	2	3	1	0	2	0	3	0	1	2	1	3	0
4	Bowtie2_on_U2_AACCA.1_aligned_reads.bam	2	3	0	4	0	4	3	1	2	4	1	2	0	0	2	2	2	0	3	2	3	0	4	0	0	1	2	3	1	0	4	0	3	3	4	2	3	1	0	4	0	3	0	2	2	1	4	0
4	Bowtie2_on_U3_TGCAT.1_aligned_reads.bam	0	3	2	3	3	2	3	1	2	2	0	4	0	2	1	2	2	4	3	2	3	3	2	1	3	1	2	1	1	1	2	3	3	1	4	2	0	1	0	2	0	3	1	0	2	1	3	1
4	Bowtie2_on_U3_TGCAT.1_aligned_reads.bam	0	3	2	3	3	4	3	2	2	4	0	4	0	2	2	2	3	4	3	3	3	3	4	1	3	1	2	1	2	1	4	3	3	3	4	2	0	1	0	2	0	3	1	0	2	1	3	4
4	Bowtie2_on_U3_CAACC.1_aligned_reads.bam	2	3	2	3	1	2	3	1	0	2	1	4	2	0	2	2	2	4	0	2	3	1	2	1	3	1	2	1	1	1	0	1	3	1	0	0	3	0	1	2	2	3	1	2	2	1	3	4
4	Bowtie2_on_U3_CAACC.1_aligned_reads.bam	2	3	2	3	1	2	3	2	0	4	3	4	2	0	2	2	2	4	0	2	3	3	4	1	3	1	2	3	1	3	0	1	3	1	0	0	3	0	1	2	2	3	1	2	2	1	3	4
4	Bowtie2_on_U3_GGTTG.1_aligned_reads.bam	2	3	2	0	1	2	3	1	2	2	1	4	2	2	2	0	0	4	3	2	0	1	0	1	3	1	2	1	1	1	0	1	3	0	4	2	3	1	3	2	2	0	0	2	0	1	3	1
4	Bowtie2_on_U3_GGTTG.1_aligned_reads.bam	4	3	2	0	1	2	3	1	2	4	1	4	2	2	2	0	0	4	3	2	0	1	0	1	3	2	2	3	1	1	0	1	3	0	4	2	3	1	3	2	2	0	0	2	0	1	3	1
4	Bowtie2_on_U3_AGCTA.1_aligned_reads.bam	2	3	2	3	1	2	0	1	2	2	1	4	2	2	2	2	0	4	3	2	3	1	2	1	1	0	2	3	0	1	2	1	3	1	4	0	3	1	1	2	2	3	1	2	2	1	3	4
4	Bowtie2_on_U3_AGCTA.1_aligned_reads.bam	2	3	2	3	1	2	0	1	2	4	1	4	3	4	2	2	0	4	3	2	3	3	4	1	3	0	2	3	0	3	2	3	3	1	4	0	3	4	1	2	2	3	1	2	2	1	4	4
4	Bowtie2_on_U3_GCATG.1_aligned_reads.bam	0	1	0	0	1	0	1	1	2	2	1	2	2	2	0	0	2	0	3	2	3	1	2	1	3	1	1	0	0	0	2	0	3	0	4	2	1	1	0	0	2	0	0	0	2	1	3	1
4	Bowtie2_on_U3_GCATG.1_aligned_reads.bam	0	3	0	0	3	0	3	2	3	4	3	2	3	2	0	0	2	0	3	2	3	1	4	1	3	1	2	0	0	0	2	0	3	0	4	4	3	1	0	0	2	0	0	0	2	1	3	4
4	Bowtie2_on_U3_AACCA.1_aligned_reads.bam	2	3	2	3	1	2	0	0	2	2	0	4	2	2	2	2	2	0	0	0	3	3	0	0	1	1	2	3	1	0	0	1	3	1	2	0	3	1	1	2	2	3	1	2	2	1	3	1
4	Bowtie2_on_U3_AACCA.1_aligned_reads.bam	2	3	2	3	3	2	0	0	2	4	0	4	3	4	2	4	2	0	0	0	3	3	0	0	3	1	2	3	1	0	0	1	3	3	2	0	3	1	3	2	2	3	1	2	2	1	3	4
[truncated: 259 more columns]
