# Supplementary material for: Genome-wide survey of single-nucleotide polymorphisms reveals fine-scale population structure and signs of selection in the threatened Caribbean elkhorn coral, Acropora palmata
Source: PeerJ. 2017 Nov 21;5:e4077. doi: 10.7717/peerj.4077 (PMC5701561; doi:10.7717/peerj.4077)
Supplement: Data S2 — Microsatellite allele calls at eleven microsatellite loci of Acropora palmata. File is formatted for Structure. [file peerj-05-4077-s015.txt]

_166_1	_181_1	_182_1	_192_1	_207_1	_0513_1	_0585_1	_2637_1	_9253_1	_007_1	_5047_1
P2267	1	1	149	176	156	162	143	167	163	178	170	188	209	227	183	186	270	273	262	268	124	140	241	265
P2268	1	1	152	167	156	159	170	203	163	187	173	185	227	233	183	192	270	270	274	277	144	148	241	247
P2269	1	1	149	158	156	156	143	167	169	175	176	188	209	227	183	198	273	279	250	265	116	132	238	244
P2270	1	1	170	173	153	156	170	173	154	178	164	194	209	227	183	195	270	270	268	277	132	144	247	250
P2271	1	1	173	179	156	156	143	185	172	193	179	185	227	227	183	195	270	270	268	277	124	136	250	253
P2276	1	1	164	173	159	162	182	197	172	190	170	173	209	215	183	192	270	270	268	271	124	136	238	247
P2457	1	1	137	185	156	159	173	176	166	175	185	194	209	209	183	192	270	273	265	268	124	128	238	244
P2279	1	1	152	173	156	159	143	155	166	166	176	185	209	227	183	186	270	273	262	268	124	140	241	265
P2280	1	1	128	137	159	159	143	185	160	169	167	170	209	209	180	186	270	270	265	268	116	116	244	247
P2281	1	1	143	173	156	162	143	188	157	187	182	185	209	227	180	186	270	270	265	268	120	120	238	241
P2282	1	1	140	143	156	156	143	161	160	166	182	185	209	227	183	192	270	273	250	268	120	144	238	265
P2283	1	1	140	149	156	174	143	146	166	172	176	179	209	221	192	192	270	270	268	268	148	152	238	241
P2437	1	1	140	143	159	162	143	143	160	160	188	200	209	209	183	183	270	270	268	274	124	140	238	262
P2438	1	1	140	176	156	189	170	176	160	169	185	188	209	215	192	198	270	270	262	274	116	120	244	247
P2441	1	1	173	176	156	162	167	167	166	181	176	176	209	209	183	183	270	273	268	271	120	144	238	244
P2442	1	1	140	152	156	156	143	143	160	163	176	185	209	209	183	186	270	270	268	268	116	140	247	253
P2443	1	1	170	182	156	156	164	188	151	157	176	182	209	230	183	198	270	270	262	268	120	152	238	241
P2444	1	1	152	176	156	159	143	143	175	190	170	170	209	215	183	195	270	270	250	268	120	132	259	265
P2446	1	1	149	173	156	159	143	170	163	166	173	182	224	227	195	195	270	273	262	262	120	144	238	244
P2449	1	1	155	182	156	156	140	143	160	160	173	176	209	227	183	195	270	270	268	271	120	140	247	247
P2450	1	1	158	164	156	159	143	143	154	169	161	188	221	233	183	195	270	270	268	268	116	116	235	244
P2631	1	1	152	182	159	159	143	143	163	175	161	182	209	209	183	183	270	279	250	265	140	148	238	268
P2629	1	1	152	179	156	156	143	155	169	187	158	173	209	215	183	183	270	270	250	253	132	140	238	247
P2633	1	1	140	179	156	156	140	185	160	184	164	173	209	209	183	183	270	270	271	274	120	144	238	244
P2639	1	1	176	185	156	159	188	191	163	169	161	176	209	209	183	183	270	270	268	271	116	116	238	241
P2641	1	1	149	158	159	162	143	188	172	178	164	182	209	230	183	192	270	273	250	268	140	144	238	253
P2642	1	1	152	176	156	156	143	185	163	166	173	182	209	209	183	186	270	270	265	268	116	120	238	247
P2643	1	1	176	188	156	159	188	188	166	169	161	179	209	209	183	183	270	270	268	271	116	116	238	241
P2644	1	1	164	179	156	159	146	188	157	160	170	176	209	209	183	183	279	279	262	271	124	136	250	265
P2645	1	1	140	149	156	156	167	173	175	187	161	197	209	215	183	192	270	273	271	277	120	144	247	247
P2647	1	1	140	182	156	156	143	161	154	169	176	182	209	209	180	195	270	270	268	271	124	140	241	265
P2648	1	1	152	182	153	156	155	173	163	166	161	179	209	221	180	195	270	270	268	268	124	144	238	265
P2630	1	1	143	176	156	156	143	143	160	163	182	191	209	209	183	195	270	270	271	274	120	144	241	241
P2649	1	1	149	176	156	156	143	179	163	166	179	200	209	227	186	192	270	273	250	274	124	124	247	256
P2651	1	1	140	161	156	156	143	143	163	175	173	179	209	209	183	195	270	279	268	268	116	136	241	268
P2652	1	1	155	161	156	162	143	167	154	172	185	194	209	215	183	189	270	273	271	277	124	144	238	238
P2653	1	1	155	158	156	159	143	143	166	169	179	182	209	227	183	183	270	270	262	262	124	128	238	268
P2654	1	1	152	161	162	168	170	176	166	169	170	185	209	227	192	192	270	270	265	274	116	140	238	247
P2655	1	1	143	152	153	156	143	143	166	166	173	179	209	227	183	192	273	279	268	268	116	124	247	250
P2945	1	1	170	176	156	162	143	173	175	178	164	176	209	209	180	183	270	270	250	271	116	148	241	250
P2947	1	1	152	155	156	162	143	170	157	175	167	179	209	209	183	195	270	279	250	268	116	120	250	265
P2948	1	1	152	170	156	162	143	167	166	172	176	203	209	209	183	183	270	279	274	277	124	128	247	253
P2950	1	1	152	170	156	165	164	176	166	172	182	194	209	215	183	192	270	273	262	268	120	132	247	247
P2951	1	1	146	152	156	156	143	143	163	190	164	191	209	209	192	195	270	279	268	274	120	120	241	244
P2956	1	1	182	185	156	156	143	143	163	163	164	173	209	209	183	192	270	273	262	268	128	140	241	250
P2958	1	1	140	164	156	156	143	143	160	166	173	185	227	236	183	192	270	279	268	268	116	144	232	250
P2964	1	1	167	170	159	162	140	155	166	172	164	182	209	209	183	183	270	270	265	268	112	128	241	253
P2965	1	1	167	167	159	162	140	155	166	172	164	182	209	209	183	183	270	270	265	268	112	128	241	253
P1000	2	1	164	170	156	156	143	170	160	169	173	173	209	227	183	192	270	270	268	268	132	136	247	253
P1001	2	1	170	173	156	156	143	143	163	175	173	176	209	209	192	192	270	270	265	268	116	156	238	244
P1002	2	1	149	173	156	159	170	173	151	151	173	179	209	227	189	195	270	270	265	268	116	156	241	244
P1003	2	1	170	170	156	159	158	191	145	172	173	176	209	215	192	192	270	270	268	268	116	124	238	250
P1006	2	1	164	173	156	156	143	176	163	166	185	188	209	209	183	192	270	273	268	271	140	144	241	244
P1007	2	1	155	161	159	162	143	173	151	160	182	197	209	215	183	183	270	273	268	268	116	116	244	247
P1008	2	1	158	164	156	159	179	191	163	172	161	188	209	209	186	192	270	273	250	250	104	148	241	250
P1012	2	1	158	158	156	159	143	143	166	190	173	182	209	209	186	192	270	273	250	250	104	148	241	250
P1010	2	1	143	170	156	156	170	173	175	190	188	191	209	230	195	195	270	270	265	268	120	140	238	241
P1011	2	1	146	167	156	156	143	143	175	196	173	182	209	209	183	192	270	270	268	268	120	160	238	247
P1014	2	1	143	170	156	156	170	191	175	187	188	206	209	230	195	195	270	270	265	268	120	140	238	241
P1015	2	1	143	203	156	156	143	143	172	175	173	182	209	209	183	192	270	270	268	268	120	160	238	247
P1017	2	1	155	161	156	156	143	158	151	160	173	188	209	215	183	195	270	273	271	274	116	124	238	241
P1018	2	1	149	158	153	156	143	194	160	166	173	179	209	209	183	192	270	273	262	268	116	120	238	241
P1019	2	1	161	170	156	198	143	158	151	160	173	188	209	215	183	195	270	273	271	274	116	124	238	241
P1020	2	1	158	185	156	156	143	143	163	163	173	176	209	209	189	192	270	270	262	268	140	144	238	265
P1021	2	1	149	170	156	156	143	146	166	166	161	182	209	221	180	186	270	273	268	274	144	148	250	250
P1023	2	1	158	176	159	165	143	152	160	166	161	200	209	215	183	183	270	270	262	268	136	148	229	256
P1038	2	1	161	173	156	159	143	185	187	190	170	176	209	209	183	195	270	270	250	268	116	132	247	247
P1039	2	1	155	158	159	165	170	173	166	169	173	200	209	215	183	195	270	270	265	268	116	128	238	244
P1040	2	1	155	185	156	159	167	185	160	163	179	185	209	209	183	195	270	270	265	268	144	148	241	247
P2115	2	1	164	164	156	156	143	191	154	190	173	185	209	209	183	198	273	279	265	268	120	124	238	244
P2116	2	1	137	149	156	156	155	155	160	172	176	185	209	209	183	186	270	273	268	271	120	124	241	244
P2118	2	1	170	185	156	156	143	143	166	169	176	185	209	209	186	195	270	270	262	268	120	140	247	268
P2120	2	1	170	173	156	156	143	188	157	172	176	179	209	209	192	192	270	273	274	280	116	124	241	247
P1042	3	1	158	167	156	159	149	167	154	166	173	182	209	209	183	195	270	270	253	268	120	144	244	250
P1043	3	1	161	167	156	156	173	176	163	184	179	182	209	209	183	195	270	270	253	268	120	144	244	250
P1045	3	1	164	173	156	156	143	188	157	172	173	176	209	209	183	186	270	270	265	268	124	148	235	253
P1046	3	1	146	170	156	156	155	191	163	181	164	176	209	209	183	192	270	273	265	265	112	120	241	241
P1049	3	1	158	179	156	159	143	143	157	166	173	188	209	230	183	192	270	270	268	268	124	132	238	256
P2576	3	1	158	173	159	159	143	143	157	175	155	203	230	233	189	192	270	270	265	268	120	136	241	247
P1054	3	1	158	176	156	156	143	155	160	172	179	188	209	233	183	183	270	270	265	268	116	144	247	250
P1055	3	1	170	176	159	162	143	143	157	166	173	185	209	230	183	192	270	270	262	268	120	128	241	247
P1056	3	1	173	179	156	162	143	158	169	172	176	176	209	230	192	195	270	270	265	268	116	132	244	253
P1057	3	1	158	176	162	168	155	185	157	157	176	179	209	230	180	183	270	270	265	271	124	128	244	250
P1058	3	1	161	164	156	159	143	143	175	184	173	185	209	215	183	186	270	273	268	274	136	152	241	241
P1059	3	1	149	155	159	171	143	179	157	172	164	173	209	230	183	192	270	270	259	268	120	120	241	247
P1060	3	1	164	176	156	156	143	170	151	172	170	176	209	233	192	192	270	270	268	271	116	124	241	247
P1061	3	1	140	173	159	162	143	143	151	181	176	197	209	230	192	195	270	270	268	268	120	128	244	250
P1062	3	1	137	149	156	156	143	143	148	160	185	191	209	209	183	183	270	270	265	268	120	148	241	241
P1063	3	1	161	164	156	159	167	176	166	175	173	176	209	209	180	183	270	270	265	268	120	136	241	244
P1064	3	1	155	158	156	156	161	170	166	169	173	182	209	209	192	192	270	270	265	268	144	148	244	244
P1065	3	1	137	173	156	165	143	176	151	157	164	179	209	209	183	195	270	270	265	265	124	148	244	250
P1067	3	1	155	170	156	159	143	167	178	184	176	185	209	230	192	195	270	270	262	274	124	132	241	256
P1079	3	1	155	173	156	156	143	170	172	172	176	179	221	233	192	192	270	270	253	271	124	140	238	241
P1084	3	1	167	176	156	162	143	155	160	181	173	182	209	233	183	195	270	270	268	271	120	140	238	241
P1089	3	1	155	173	156	165	143	155	172	172	179	179	215	230	183	195	270	270	265	271	120	124	238	247
P1103	3	1	161	164	156	159	143	143	160	175	173	191	233	233	186	195	270	270	265	268	140	144	244	244
P1107	3	1	155	161	156	156	143	173	181	181	161	173	215	215	177	183	273	273	253	271	116	136	241	253
P1113	3	1	161	164	156	159	152	173	160	187	176	200	209	233	183	183	270	273	262	268	120	148	244	256
P1114	3	1	164	167	156	156	143	146	151	178	173	188	215	215	192	192	270	270	265	277	124	136	241	241
P1125	3	1	161	179	156	159	167	170	148	151	182	197	209	209	183	183	270	270	265	271	120	120	247	247
P1127	3	1	155	161	156	156	152	155	157	166	182	194	215	221	180	183	270	273	268	274	120	120	244	247
P1128	3	1	155	161	156	159	152	164	157	166	182	194	215	221	180	183	270	273	268	274	120	120	244	247
P1141	3	1	155	164	156	156	146	167	166	175	176	182	233	236	183	195	270	270	268	268	124	152	247	247
P1144	3	1	155	164	153	156	173	179	160	169	173	182	209	209	180	183	270	273	268	271	124	124	241	244
P1147	3	1	164	176	156	162	143	143	154	175	179	200	209	215	183	195	270	270	268	268	112	120	241	253
P2345	3	1	158	167	159	159	158	170	175	175	167	200	209	209	183	192	270	273	268	271	120	128	238	241
P2347	3	1	155	158	156	159	173	194	160	169	173	176	230	230	183	183	270	270	265	271	128	128	244	244
P2358	3	1	164	167	156	162	155	188	166	211	170	179	209	209	192	195	270	270	262	268	128	148	241	250
P2360	3	1	164	173	156	156	167	170	163	163	179	185	215	230	183	183	273	273	265	271	116	124	238	241
P2362	3	1	137	164	156	156	170	191	142	160	179	200	209	230	183	198	273	276	250	265	116	144	247	250
P2363	3	1	158	161	156	162	143	143	157	163	176	179	209	215	180	195	270	273	262	268	132	152	241	241
P2366	3	1	164	176	156	156	143	152	157	157	173	176	209	233	183	186	270	270	268	271	116	156	244	250
P1856	4	1	152	152	156	165	143	176	154	172	176	179	209	215	192	195	270	270	265	271	120	124	247	253
P1860	4	1	149	149	156	156	143	167	151	172	173	185	209	209	183	192	273	273	250	268	124	148	244	244
P1861	4	1	161	170	156	156	143	167	151	181	176	176	215	233	192	192	270	273	265	265	120	120	244	244
P1862	4	1	164	170	156	162	143	143	157	178	176	179	233	239	183	183	270	273	262	271	116	120	241	241
P1865	4	1	152	164	156	156	143	158	151	181	179	179	209	233	183	192	270	270	268	268	132	148	241	244
P1866	4	1	170	176	156	156	143	143	166	175	176	182	209	209	183	183	270	273	250	262	116	148	241	244
P1868	4	1	158	167	156	156	143	158	151	166	173	185	209	209	183	192	270	270	250	271	116	120	241	247
P1871	4	1	161	170	156	156	143	146	157	157	179	194	209	209	183	183	270	273	268	268	120	132	244	247
P1874	4	1	155	170	156	156	155	167	139	187	179	185	209	209	183	195	270	270	271	271	120	132	241	244
P1875	4	1	128	155	156	156	143	158	172	181	176	182	209	227	183	192	270	270	268	274	116	116	250	250
P1876	4	1	158	167	159	162	167	176	151	178	179	179	209	215	183	192	270	273	250	268	116	148	247	250
P1877	4	1	158	170	153	156	143	185	157	175	176	176	209	233	180	195	270	273	256	265	132	136	241	241
P1878	4	1	161	170	156	156	143	176	151	169	176	176	209	233	186	192	270	270	262	268	120	120	244	244
P1879	4	1	167	170	156	162	152	182	151	172	191	200	209	209	183	192	270	273	268	268	116	148	241	247
P2376	4	1	167	167	153	156	155	176	172	187	176	179	224	236	183	183	270	270	259	274	136	156	241	241
P1888	4	1	164	170	156	159	167	182	157	175	176	182	209	209	183	183	270	270	262	268	120	120	241	244
P1890	4	1	155	185	156	162	152	155	172	178	173	188	227	227	192	192	270	270	268	271	120	140	247	256
P1891	4	1	170	179	153	162	143	176	151	175	185	197	209	230	183	192	270	276	262	265	136	160	241	244
P1893	4	1	158	179	156	156	167	167	160	169	176	176	233	239	183	195	270	273	268	271	120	136	241	250
P1894	4	1	152	170	159	168	155	164	154	160	173	182	209	233	183	183	270	276	265	271	116	132	241	244
P1895	4	1	152	167	156	156	143	143	172	178	173	185	209	233	192	192	270	270	262	265	120	124	241	253
P1898	4	1	128	167	153	159	143	179	160	172	164	167	209	209	183	192	270	270	271	271	120	148	244	247
P1900	4	1	128	149	156	156	143	167	163	169	179	185	209	233	180	180	270	273	262	268	116	136	241	247
P1901	4	1	155	164	156	156	167	173	163	166	182	182	209	209	183	192	270	270	268	271	136	148	241	250
P1902	4	1	146	185	156	156	143	143	154	166	167	185	209	233	183	195	270	270	268	271	136	148	238	244
P1907	4	1	164	167	159	162	143	191	157	178	173	179	209	209	192	192	270	270	268	268	132	132	247	250
P1909	4	1	164	167	156	156	143	143	157	172	176	176	209	209	192	192	270	273	268	271	136	148	241	241
P1910	4	1	173	179	156	162	158	167	154	178	176	176	209	233	183	192	270	273	250	262	120	124	244	244
P1911	4	1	152	173	156	156	143	167	166	172	164	185	209	233	183	192	270	273	247	268	108	120	241	244
P1912	4	1	149	158	156	156	143	173	163	163	167	185	209	233	180	183	270	270	262	265	116	116	241	250
P1915	4	1	167	167	153	156	143	167	139	160	176	176	209	209	183	192	270	270	262	271	132	132	241	247
P1917	4	1	167	170	156	156	143	143	169	172	173	176	209	209	192	195	270	273	262	262	120	140	241	250
P1918	4	1	155	167	156	159	143	170	154	175	167	173	209	209	183	186	270	270	262	262	120	132	244	244
P1920	4	1	173	176	156	156	143	155	172	181	179	185	209	209	183	183	270	270	265	268	136	148	241	244
P1922	4	1	176	179	156	159	158	158	160	160	176	188	209	230	183	195	270	270	253	268	116	124	241	247
P1924	4	1	170	173	156	156	143	176	151	157	173	179	209	215	183	183	270	273	268	268	116	128	244	247
P1926	4	1	170	176	156	156	143	143	166	178	176	188	209	209	183	195	270	270	265	268	132	148	244	244
P1927	4	1	155	191	156	156	158	167	151	172	179	182	209	215	183	195	270	270	271	274	120	148	247	250
P1934	4	1	149	173	156	159	176	185	151	166	182	185	209	227	192	195	270	273	253	268	140	148	238	244
P1936	4	1	131	146	156	156	143	161	151	160	176	182	209	215	186	192	270	273	256	262	120	136	247	247
P1949	4	1	155	179	156	156	152	179	151	151	170	179	209	209	180	192	270	270	265	268	124	144	241	247
P2022	4	1	122	167	156	156	143	143	151	160	164	182	209	209	180	183	270	270	262	268	116	148	238	241
P1399	5	1	143	149	156	156	143	143	154	166	182	182	209	209	183	183	270	270	268	271	116	128	247	247
P1400	5	1	143	143	156	156	161	188	166	172	179	182	215	215	183	192	270	270	265	268	116	124	241	244
P1402	5	1	137	179	156	156	143	158	166	172	176	179	209	209	192	192	270	270	262	271	120	148	241	244
P1403	5	1	149	149	156	156	143	191	151	163	176	185	209	209	183	183	270	276	268	268	120	124	241	244
P1404	5	1	131	143	156	162	143	170	163	166	164	197	209	215	183	192	270	276	265	268	120	160	238	238
P1405	5	1	143	173	156	156	143	173	157	172	176	176	233	239	183	183	273	279	250	262	132	132	241	247
P1413	5	1	143	143	156	156	143	158	160	178	176	176	209	215	180	183	270	273	268	271	120	120	241	244
P1414	5	1	131	137	156	156	143	143	157	172	176	194	209	233	183	192	270	270	268	274	116	148	238	244
P1415	5	1	146	149	156	156	143	176	157	163	176	179	209	209	183	183	270	270	268	274	116	120	238	241
P1416	5	1	131	146	156	156	143	182	157	175	179	179	209	215	183	195	270	270	268	274	116	120	241	244
P1417	5	1	131	134	156	159	158	167	163	178	173	173	209	215	180	183	270	270	265	265	120	144	238	244
P1418	5	1	143	149	156	159	164	167	166	175	176	185	209	209	183	192	273	276	268	271	120	148	241	241
P1419	5	1	143	143	156	156	158	167	151	157	176	185	209	215	177	183	270	279	265	271	120	136	241	241
P1420	5	1	131	146	153	156	146	167	163	166	176	179	209	233	183	183	270	270	265	265	116	124	244	247
P1421	5	1	143	143	156	156	143	167	151	163	179	188	209	233	183	192	270	270	265	277	132	136	238	241
P1422	5	1	143	167	156	156	143	158	151	160	170	176	209	212	183	195	273	276	265	268	116	132	241	244
P1423	5	1	119	119	159	159	155	179	163	166	173	182	209	209	183	192	270	273	268	268	120	124	241	244
P1424	5	1	131	143	156	156	143	158	166	172	173	179	209	209	183	183	270	270	268	271	116	116	244	247
P1443	5	1	143	146	156	156	143	173	160	166	176	179	209	209	183	195	270	270	262	268	124	128	241	241
P1444	5	1	143	170	156	156	167	182	154	169	170	182	209	209	183	183	270	270	262	265	120	160	238	241
P1445	5	1	143	149	156	156	143	167	151	160	185	185	209	215	192	192	270	279	268	274	120	136	244	244
P1446	5	1	143	143	156	156	143	143	151	154	176	188	209	212	189	192	270	270	268	271	120	120	241	241
P1447	5	1	143	143	156	162	143	167	151	172	179	188	209	209	183	192	270	270	268	274	112	144	241	241
P1448	5	1	143	152	156	156	143	170	172	172	188	188	209	218	183	195	270	270	268	271	120	136	241	244
P1449	5	1	143	152	156	156	185	188	160	163	182	191	209	212	183	186	270	270	250	250	124	140	238	250
P1451	5	1	143	149	156	156	143	188	169	169	179	179	209	215	189	192	270	270	262	274	128	136	241	244
P1453	5	1	140	152	159	162	143	143	166	172	173	176	215	215	183	192	273	273	268	268	120	144	238	244
P1454	5	1	146	149	156	156	140	143	160	163	176	191	209	215	180	195	270	270	268	268	116	140	244	247
P1455	5	1	143	143	156	156	143	161	169	172	182	185	209	215	189	195	270	270	262	274	120	120	244	250
P1457	5	1	119	161	153	162	143	155	169	172	176	176	215	215	183	183	270	270	271	271	120	156	241	247
P1458	5	1	143	143	156	159	143	170	151	169	179	179	209	212	183	183	270	270	268	274	136	144	244	244
P1489	5	1	143	143	156	156	143	182	151	163	176	176	209	224	183	192	270	270	268	268	120	156	238	241
P1490	5	1	134	143	156	156	143	161	166	169	176	179	209	218	183	192	270	273	265	265	136	144	241	241
P1491	5	1	143	146	156	156	167	188	169	178	167	167	209	212	192	195	270	273	268	271	120	132	241	241
P1492	5	1	146	149	156	159	182	188	163	166	173	176	215	230	180	183	270	273	265	268	116	120	238	244
P1493	5	1	143	149	156	156	143	143	166	178	179	188	209	215	183	192	270	270	250	250	116	132	238	241
P1494	5	1	143	149	156	156	143	155	166	178	176	182	209	215	183	186	270	270	271	274	132	144	238	241
P1495	5	1	146	146	156	159	143	143	151	178	176	191	209	218	192	195	270	273	256	268	120	136	238	244
P1496	5	1	143	146	156	159	143	158	154	172	182	200	209	224	183	192	270	270	262	274	120	140	238	241
P1497	5	1	143	149	156	159	143	167	175	178	173	194	209	215	183	192	270	270	265	268	112	124	241	244
P1498	5	1	143	146	156	156	143	167	151	151	176	179	209	209	183	183	270	273	250	250	120	120	241	241
P1499	5	1	143	143	156	156	170	185	166	169	179	182	209	209	180	192	270	270	265	271	120	136	241	241
P1500	5	1	146	149	156	156	143	149	154	172	179	179	209	215	192	192	270	270	265	274	116	116	244	247
P1502	5	1	143	143	156	156	143	170	151	163	176	179	209	209	186	192	270	270	262	265	120	136	238	241
P1503	5	1	143	143	156	156	143	182	151	160	173	176	230	239	186	192	270	270	265	268	120	156	241	247
P2617	5	1	140	149	156	156	143	167	154	163	170	176	209	215	183	192	270	273	268	268	120	128	238	247
P2618	5	1	143	149	156	156	167	170	151	166	173	176	215	239	192	192	270	270	268	268	116	144	238	247
P2626	5	1	146	149	156	156	185	191	160	178	161	182	209	224	180	192	270	270	271	271	120	120	241	244
P2627	5	1	137	143	156	159	167	179	151	181	179	182	224	233	183	183	270	270	268	274	116	132	241	241
P2946	5	1	143	143	156	159	143	173	154	163	176	176	224	233	183	183	270	270	262	268	144	148	244	247
P2949	5	1	143	143	156	156	143	143	166	172	188	194	209	239	183	192	270	270	262	268	116	120	241	247
P2952	5	1	143	146	156	156	143	143	163	169	167	188	209	215	183	186	270	270	262	271	120	140	244	244
P2953	5	1	143	188	156	156	143	155	166	172	173	182	209	209	183	183	270	270	262	271	120	136	244	247
P2954	5	1	152	173	153	156	143	188	151	169	167	179	209	209	183	183	270	270	268	271	120	124	244	247
P2955	5	1	146	155	156	162	143	143	163	178	182	185	209	230	183	195	270	270	256	268	124	128	244	250
P2957	5	1	143	146	156	156	158	158	157	163	179	185	209	209	183	192	270	270	265	268	116	120	247	250
P2960	5	1	146	155	156	156	143	158	151	166	179	182	215	227	183	192	270	273	268	268	116	120	238	247
P2961	5	1	143	143	156	156	143	161	157	169	179	182	209	209	183	192	270	273	268	268	116	120	241	247
P2962	5	1	143	170	156	156	143	143	151	172	176	182	209	215	183	195	270	276	268	268	120	148	241	250
P2963	5	1	137	143	156	156	143	143	151	163	173	182	209	215	183	183	270	276	271	274	120	120	247	250
P2966	5	1	140	143	156	159	155	155	154	175	176	179	209	209	183	183	270	270	262	268	128	132	244	244
P2967	5	1	143	143	156	156	143	143	151	172	176	179	209	233	192	192	267	270	268	271	148	148	244	244
P1200	6	1	143	146	156	156	143	143	169	175	179	185	209	209	183	192	270	270	262	265	120	136	238	241
P1201	6	1	140	143	156	162	143	179	163	178	176	185	209	209	183	183	270	270	265	268	144	148	241	244
P1209	6	1	140	143	156	156	143	170	172	172	176	179	209	209	183	195	270	270	265	268	120	124	238	247
P1203	6	1	149	170	156	162	143	176	175	175	176	176	209	209	183	195	270	270	265	268	120	120	238	241
P1204	6	1	140	149	156	156	143	146	139	181	179	188	209	227	183	183	270	273	265	268	140	144	244	259
P1205	6	1	137	143	156	159	143	167	178	181	167	182	209	209	192	195	270	270	265	274	116	120	241	244
P1211	6	1	143	155	156	156	146	158	175	175	179	182	209	209	192	192	270	273	268	271	120	140	235	238
P1213	6	1	137	137	156	162	143	155	154	157	173	179	209	224	183	192	270	273	265	268	120	136	235	241
P1216	6	1	152	173	156	162	143	143	163	172	167	173	209	209	183	192	270	270	265	268	120	128	238	244
P1233	6	1	140	146	156	156	143	173	151	157	173	185	209	209	192	195	270	270	268	274	128	140	238	241
P1234	6	1	143	149	156	162	143	179	151	178	173	188	209	224	192	195	270	279	262	268	116	136	238	244
P1235	6	1	134	143	156	156	143	143	163	172	179	179	209	227	183	186	270	273	262	274	120	148	238	241
P1236	6	1	134	143	162	162	173	179	163	178	164	176	209	209	192	192	270	270	265	268	116	140	241	241
P1237	6	1	128	161	156	162	143	191	175	178	173	176	209	215	183	183	270	279	271	274	136	148	244	259
P1238	6	1	143	146	156	156	143	143	160	163	176	179	209	209	183	192	270	270	262	265	120	144	238	241
P1232	6	1	140	146	156	162	143	182	151	160	176	188	209	209	186	186	270	273	265	265	116	120	238	244
P1244	6	1	143	155	156	162	143	143	166	169	176	188	209	227	183	189	270	270	268	268	144	152	238	247
P1245	6	1	143	143	156	156	173	182	154	154	170	185	209	209	186	192	270	273	268	268	120	136	241	241
P1246	6	1	140	143	156	156	155	158	175	178	179	179	212	224	183	183	270	273	265	265	120	140	238	244
P1247	6	1	143	143	156	156	152	182	154	172	170	179	209	209	183	192	270	273	262	268	136	144	241	244
P1248	6	1	143	149	156	156	143	143	154	169	158	182	209	227	192	195	270	273	268	268	120	136	238	244
P1249	6	1	143	179	156	162	143	164	175	181	176	179	209	236	192	195	270	273	271	274	128	136	241	244
P1250	6	1	140	143	156	156	140	143	175	181	173	191	209	209	186	192	270	270	265	268	120	148	238	238
P1253	6	1	143	146	156	156	143	194	166	172	176	188	209	227	183	192	270	270	265	265	120	136	241	241
P1254	6	1	143	146	156	162	143	164	175	178	176	179	209	236	192	195	270	273	271	274	128	136	241	244
P1316	6	1	149	170	156	162	143	146	166	175	173	182	209	233	186	192	273	273	268	268	120	128	244	244
P1319	6	1	143	143	156	159	143	143	175	178	176	182	209	209	183	186	270	270	265	268	120	140	241	247
P1320	6	1	140	143	156	162	143	146	148	178	173	182	209	209	183	186	270	273	268	268	116	120	241	241
P1321	6	1	158	182	159	162	158	182	160	175	173	182	209	215	183	183	258	273	268	268	120	120	238	241
P1322	6	1	143	143	156	156	161	182	166	175	173	176	209	227	183	192	270	273	274	277	136	148	241	241
P1323	6	1	140	143	156	159	143	182	154	184	173	176	209	227	180	180	270	273	238	265	116	136	238	238
P1324	6	1	140	143	156	156	143	176	166	184	173	179	209	209	180	195	270	270	238	268	136	140	244	256
P1325	6	1	140	143	156	156	143	146	166	175	176	191	209	209	186	195	270	270	265	265	116	120	238	241
P2985	6	1	149	155	156	159	143	191	175	184	179	191	209	209	186	195	270	276	265	268	120	120	238	241
P2969	6	1	140	143	156	156	143	143	160	175	173	173	209	227	183	195	270	273	265	271	120	120	241	250
P2212	6	1	143	164	156	156	167	176	151	166	173	173	209	209	192	192	270	270	265	268	136	148	241	241
P2970	6	1	143	143	156	156	143	143	172	181	173	182	209	209	183	195	270	270	253	271	144	152	244	247
P2973	6	1	143	155	156	159	143	167	172	175	176	179	209	209	183	189	270	270	265	268	116	120	247	250
P2971	6	1	143	149	156	162	143	158	178	178	179	194	209	209	186	186	270	270	262	265	108	136	247	247
P2980	6	1	146	149	159	162	143	143	178	181	179	182	209	209	183	195	270	273	253	265	128	136	225	244
P2977	6	1	146	149	156	156	182	185	160	175	167	191	209	224	183	195	270	270	265	265	144	152	241	244
P2975	6	1	146	146	156	156	146	179	166	166	176	182	209	209	186	192	270	273	256	268	136	148	244	244
P2976	6	1	146	146	156	156	155	167	175	175	173	176	209	209	183	195	270	270	265	268	116	140	247	247
P2982	6	1	149	170	156	156	143	161	151	163	173	182	209	209	183	192	270	270	265	271	120	132	244	247
